# Supplementary material for: Soluble Urokinase Plasminogen Activator Receptor as a Predictor of All-Cause Death in Patients Undergoing Coronary Angiography at 10-Year Follow-Up
Source: J Clin Med. 2024 Oct 16;13(20):6158. doi: 10.3390/jcm13206158 (PMC11508504; doi:10.3390/jcm13206158)
Supplement: Supplementary file 1 [file jcm-13-06158-s001.zip]

Archive with 1 entries (1 files):
- jcm-3211571-supplementary.pdf
